# Supplementary material for: Novel Mutation in APC Gene Associated with Multiple Osteomas in a Family and Review of Genotype-Phenotype Correlations of Extracolonic Manifestations in Gardner Syndrome
Source: Diagnostics (Basel). 2021 Aug 28;11(9):1560. doi: 10.3390/diagnostics11091560 (PMC8466590; doi:10.3390/diagnostics11091560)
Supplement: Supplementary file 1 [file diagnostics-11-01560-s001.zip]

Archive with 1 entries (1 files):
- diagnostics-1309091-SI.pdf
